# Supplementary material for: Comparison of different diagnostic protocols for the detection of Toxocara spp. in faecal samples of cats and dogs
Source: Parasit Vectors. 2024 Oct 24;17:436. doi: 10.1186/s13071-024-06524-x (PMC11515329; doi:10.1186/s13071-024-06524-x)
Supplement: Supplementary file 1 — Additional file 1: Table S1. Raw data of the 300 faecal samples including host species, results of the diagnostic protocols tested and labelling for which parts of the study the samples were included. [file 13071_2024_6524_MOESM1_ESM.xlsx]

## Sheet: Tabelle1
Table S1 Raw data of the 300 faecal samples including host specie, results of the diagnostic protocols tested and labelling for which parts of the study the samples were included.
Animal specie	FLI sample No.	Result IDEXX	DNA-Nr. (KF96)	Ct value KF96+TcaN-qPCR	Ct value KF96+TcaT-qPCR	DNA-Nr. (KF24)	Ct value KF24+TcaN-qPCR	Ct value KF24+TcaT-qPCR	Result SF	Result SF-SSV	Used for comparison enzymatic and mechanical lysis	Used for diagnostic sensitivity	Used for egg suspensions (analytical sensitivity)	Used for prevalence calculation
dog	PE21/281	TXC1	DNA 21/813	n.d.	33.8	DNA 21/855	n.d.	37.4	+	+		x
dog	PE21/282	TXC1	DNA 21/228	36.9	n.d.	DNA 21/255	35.5	n.d.	-	+	x	x
cat	PE21/283	TXC3	DNA 21/814	n.d.	34.4	DNA 21/856	n.d.	37.1	+	+		x
dog	PE21/284	TXC1	DNA 21/229	n.d.	39	DNA 21/256	n.d.	37.3	-	+	x	x
dog	PE21/286	TXC1	DNA 21/815	n.d.	n.d.	DNA 21/857	n.d.	n.d.	-	-		x
dog	PE21/287	TXC2	DNA 21/230	n.d.	n.d.	DNA 21/257	37.1	n.d.	-	+	x	x
cat	PE21/289	TXC3	DNA 21/232	n.d.	40.8	DNA 21/259	n.d.	35.4	++	+	x	x
dog	PE21/290	TXC2	DNA 21/233	n.d.	n.d.	DNA 21/260	n.d.	40.4	+	+	x	x
dog	PE21/292	TXC3	DNA 21/833	n.d.	29.8	DNA 21/874	n.d.	32.4	++	+		x
dog	PE21/293	TXC1	DNA 21/834	n.d.	n.d.	DNA 21/876	n.d.	n.d.	-	-		x
cat	PE21/294	TXC2	DNA 21/816	n.d.	28.1	DNA 21/858	n.d.	30.3	+++	+		x	x
dog	PE21/295	TXC2	DNA 21/234	n.d.	34.9	DNA 21/261	n.d.	32.7	++	+	x	x
dog	PE21/296	TXC3	DNA 21/835	n.d.	36	DNA 21/879	n.d.	38.3	++	+		x
dog	PE21/297	TXC2	DNA 21/817	38.5	n.d.	DNA 21/860	n.d.	n.d.	-	-		x
dog	PE21/298	TXC1	DNA 21/836	n.d.	35	DNA 21/880	n.d.	37.8	+	-		x
dog	PE21/301	TXC1	DNA 21/235	34	n.d.	DNA 21/262	32.1	n.d.	-	-	x	x
dog	PE21/302	TXC1	DNA 21/818	n.d.	34.8	DNA 21/861	n.d.	38.8	+	+		x
dog	PE21/305	TXC3	DNA 21/819	n.d.	n.d.	DNA 21/862	n.d.	n.d.	-	-		x
cat	PE21/306	TXC3	DNA 21/236	n.d.	30.5	DNA 21/263	n.d.	28.8	+++	+	x	x	x
dog	PE21/307	TXC3	DNA 21/820	33.5	n.d.	DNA 21/863	38	n.d.	+++	+		x	x
dog	PE21/308	TXC1	DNA 21/837	n.d.	n.d.	DNA 21/881	n.d.	n.d.	-	+		x
cat	PE21/309	TXC1	DNA 21/822	n.d.	31.1	DNA 21/865	n.d.	33	+	+		x
dog	PE21/311	TXC2	DNA 21/838	n.d.	n.d.	DNA 21/882	n.d.	n.d.	+	+		x
dog	PE21/312	TXC2	DNA 21/237	n.d.	n.d.	DNA 21/264	n.d.	n.d.	+	+	x	x
dog	PE21/313	TXC3	DNA 21/823	31.8	n.d.	DNA 21/866	32.1	n.d.	+	+		x
dog	PE21/316	TXC1	DNA 21/238	n.d.	n.d.	DNA 21/265	n.d.	n.d.	+	+	x	x
dog	PE21/317	TXC1	DNA 21/824	n.d.	n.d.	DNA 21/867	n.d.	n.d.	+	+		x
dog	PE21/318	TXC1	DNA 21/825	n.d.	n.d.	DNA 21/868	n.d.	n.d.	-	-		x
dog	PE21/319	TXC3	DNA 21/240	34.3	n.d.	DNA 21/266	31.5	n.d.	+++	+	x	x	x
dog	PE21/320	TXC1	DNA 21/826	n.d.	n.d.	DNA 21/869	38.6	n.d.	-	-		x
dog	PE21/321	TXC2	DNA 21/241	n.d.	n.d.	DNA 21/267	35	n.d.	+	+	x	x
dog	PE21/323	TXC1	DNA 21/827	n.d.	39	DNA 21/870	n.d.	n.d.	+	-		x
dog	PE21/324	TXC2	DNA 21/242	35.3	n.d.	DNA 21/268	34	n.d.	+	+	x	x
dog	PE21/325	TXC1	DNA 21/244	n.d.	n.d.	DNA 21/269	n.d.	n.d.	-	-	x	x
dog	PE21/326	TXC1	DNA 21/245	n.d.	n.d.	DNA 21/270	n.d.	n.d.	-	-	x	x
dog	PE21/328	TXC3	DNA 21/828	32.7	n.d.	DNA 21/871	34.5	n.d.	++	+		x
dog	PE21/329	TXC3	DNA 21/840	n.d.	n.d.	DNA 21/884	n.d.	41.1	-	-		x
dog	PE21/331	TXC1	DNA 21/247	n.d.	n.d.	DNA 21/271	n.d.	n.d.	-	-	x	x
dog	PE21/332	TXC2	DNA 21/841	n.d.	35.6	DNA 21/885	n.d.	37.9	-	+		x
dog	PE21/333	TXC2	DNA 21/248	32.5	n.d.	DNA 21/272	30.1	n.d.	-	-	x	x
cat	PE21/334	TXC2	DNA 21/829	n.d.	35	DNA 21/873	n.d.	37.8	+	+		x
dog	PE21/335	TXC2	DNA 21/249	34.7	n.d.	DNA 21/273	33.9	n.d.	+	+	x	x
dog	PE21/336	TXC3	DNA 21/250	37.2	n.d.	DNA 21/274	34.1	n.d.	+	+	x	x
dog	PE21/337	TXC3	DNA 21/251	27.6	n.d.	DNA 21/275	26.1	n.d.	+++	+	x	x	x
dog	PE21/338	TXC1	DNA 21/252	n.d.	39.6	DNA 21/276	n.d.	38.3	+	+	x	x
dog	PE21/341	TXC1	DNA 21/831	n.d.	n.d.	DNA 21/877	n.d.	n.d.	-	-		x
dog	PE21/343	TXC3	DNA 21/253	n.d.	n.d.	DNA 21/277	n.d.	n.d.	++	-	x	x
cat	PE21/345	TXC1	DNA 21/832	n.d.	n.d.	DNA 21/878	n.d.	n.d.	+	+		x
dog	PE21/346	TXC1	DNA 21/254	n.d.	n.d.	DNA 21/278	n.d.	n.d.	+	+	x	x
dog	PE21/347	TXC2	DNA 22/08	n.d.	37.1	DNA 22/47	n.d.	37.7	+	+		x
dog	PE21/348	TXC2	DNA 22/09	31.9	n.d.	DNA 22/48	33.3	n.d.	++	+		x
dog	PE21/349	TXC3	DNA 22/10	38	n.d.	DNA 22/49	38.6	n.d.	+	+		x
dog	PE21/350	TXC2	DNA 22/11	32.5	n.d.	DNA 22/50	33.7	n.d.	-	+		x
dog	PE21/352	TXC1	DNA 22/12	32.5	n.d.	DNA 22/51	n.d.	n.d.	++	+		x
dog	PE21/353	TXC3	DNA 22/13	n.d.	33	DNA 22/53	n.d.	34.2	-	+		x
cat	PE21/354	TXC3	DNA 22/14	n.d.	29.1	DNA 22/54	n.d.	29.7	+++	+		x	x
dog	PE21/355	TXC2	DNA 22/15	34.7	n.d.	DNA 22/55	37.3	n.d.	+	+		x
dog	PE21/356	TXC1	DNA 22/17	n.d.	n.d.	DNA 22/56	n.d.	n.d.	-	-		x
dog	PE21/357	TXC1	DNA 22/18	n.d.	36.9	DNA 22/57	n.d.	38.6	+	+		x
dog	PE21/358	TXC1	DNA 22/19	n.d.	n.d.	DNA 22/58	n.d.	n.d.	+	+		x
dog	PE21/359	TXC1	DNA 22/20	n.d.	32.8	DNA 22/59	n.d.	34.4	+	+		x
dog	PE21/360	TXC3	DNA 22/21	n.d.	n.d.	DNA 22/60	n.d.	n.d.	+	+		x
cat	PE21/361	TXC3	DNA 22/22	n.d.	30.7	DNA 22/62	n.d.	31.6	++	+		x
dog	PE21/362	TXC2	DNA 22/23	n.d.	34.1	DNA 22/63	n.d.	34.6	+	+		x
dog	PE21/363	TXC1	DNA 22/24	n.d.	32.9	DNA 22/64	n.d.	33.4	+	+		x
dog	PE21/364	TXC3	DNA 22/26	n.d.	36.5	DNA 22/65	n.d.	37	+	+		x
dog	PE21/365	TXC1	DNA 22/27	34.2	36.3	DNA 22/66	35.3	n.d.	+	+		x
dog	PE21/366	TXC1	DNA 22/28	n.d.	35.1	DNA 22/67	n.d.	35.8	+	+		x
dog	PE21/367	TXC1	DNA 22/29	n.d.	35.7	DNA 22/68	n.d.	35.3	+	+		x
dog	PE21/368	TXC1	DNA 22/30	37.8	n.d.	DNA 22/69	n.d.	n.d.	-	-		x
dog	PE21/369	TXC3	DNA 22/31	n.d.	n.d.	DNA 22/72	n.d.	n.d.	++	+		x
dog	PE21/370	TXC3	DNA 22/32	n.d.	33.1	DNA 22/73	n.d.	34.2	+	+		x
dog	PE21/371	TXC1	DNA 22/33	36.6	n.d.	DNA 22/74	35.5	n.d.	+	+		x
dog	PE21/372	TXC1	DNA 22/35	35.9	n.d.	DNA 22/75	36.6	n.d.	-	+		x
dog	PE21/373	TXC1	DNA 22/36	n.d.	n.d.	DNA 22/76	n.d.	n.d.	+	+		x
dog	PE21/374	TXC1	DNA 22/37	n.d.	n.d.	DNA 22/77	n.d.	n.d.	-	+		x
dog	PE21/375	TXC1	DNA 22/38	36.8	n.d.	DNA 22/78	38.8	n.d.	+	+		x
cat	PE21/376	TXC3	DNA 22/39	n.d.	27	DNA 22/79	n.d.	27.6	+++	+		x	x
dog	PE21/378	TXC3	DNA 22/40	n.d.	n.d.	DNA 22/81	n.d.	n.d.	+	+		x
dog	PE21/379	TXC1	DNA 22/41	n.d.	39.4	DNA 22/82	n.d.	n.d.	-	+		x
cat	PE21/380	TXC3	DNA 22/42	n.d.	28.1	DNA 22/83	n.d.	28.5	+++	+		x	x
cat	PE21/381	TXC2	DNA 22/44	n.d.	37.6	DNA 22/84	n.d.	n.d.	+	+		x
cat	PE21/382	TXC3	DNA 22/45	n.d.	36.1	DNA 22/85	n.d.	36.8	+++	+		x	x
dog	PE21/383	-	DNA 22/46	n.d.	n.d.	DNA 22/86	n.d.	n.d.	-	-		x
dog	PE 21/420	n.a.	DNA21/673	n.d.	n.d.	DNA 22/1096	n.d.	n.d.	-	-		x		x
dog	PE 21/423	n.a.	DNA21/674	n.d.	n.d.	DNA 22/1097	n.d.	n.d.	-	-		x		x
cat	PE 21/426	n.a.	DNA21/675	n.d.	n.d.	DNA 22/1098	n.d.	n.d.	-	-		x		x
cat	PE 21/429	n.a.	DNA21/676	n.d.	n.d.	DNA 22/1099	n.d.	n.d.	-	-		x		x
dog	PE 21/432	n.a.	DNA21/677	n.d.	n.d.	DNA 22/1100	n.d.	n.d.	-	-		x		x
dog	PE 21/435	n.a.	DNA21/678	n.d.	n.d.	DNA 22/1101	n.d.	n.d.	-	-		x		x
dog	PE 21/438	n.a.	DNA21/679	n.d.	n.d.	DNA 22/1102	n.d.	n.d.	-	-		x		x
cat	PE21/441	n.a.	DNA21/680	n.d.	n.d.	DNA 22/1103	n.d.	n.d.	-	-		x		x
dog	PE21/446	n.a.	DNA21/682	n.d.	n.d.	DNA 22/1105	n.d.	n.d.	-	-		x		x
dog	PE21/452	n.a.	DNA21/683	n.d.	n.d.	DNA 22/1106	n.d.	n.d.	-	-		x		x
dog	PE21/453	n.a.	DNA21/684	n.d.	n.d.	DNA 22/1107	n.d.	n.d.	-	-		x		x
cat	PE21/454	n.a.	DNA21/685	n.d.	n.d.	DNA 22/1108	n.d.	n.d.	-	-		x		x
dog	PE21/455	n.a.	DNA21/686	n.d.	n.d.	DNA 22/1109	n.d.	n.d.	-	-		x		x
dog	PE 21/552	n.a.	DNA21/842	n.d.	n.d.	DNA 22/1110	n.d.	n.d.	-	-		x		x
dog	PE 21/553	n.a.	DNA21/843	n.d.	n.d.	DNA 22/1111	n.d.	n.d.	-	-		x		x
dog	PE 21/554	n.a.	DNA21/844	n.d.	n.d.	DNA 22/1112	n.d.	n.d.	-	-		x		x
cat	PE 21/555	n.a.	DNA21/845	n.d.	n.d.	DNA 22/1114	n.d.	n.d.	-	-		x		x
cat	PE 21/556	n.a.	DNA21/847	n.d.	n.d.	DNA 22/1115	n.d.	n.d.	-	-		x		x
dog	PE 21/557	n.a.	DNA21/848	n.d.	n.d.	DNA 22/1116	n.d.	n.d.	-	-		x		x
cat	PE 21/558	n.a.	DNA21/849	n.d.	n.d.	DNA 22/1117	n.d.	n.d.	-	-		x		x
cat	PE 21/559	n.a.	DNA21/850	n.d.	n.d.	DNA 22/1118	n.d.	n.d.	-	-		x		x
cat	PE 21/560	n.a.	DNA21/851	n.d.	n.d.	DNA 22/1120	n.d.	n.d.	-	-		x		x
cat	PE 21/561	n.a.	DNA21/852	n.d.	n.d.	DNA 22/1121	n.d.	n.d.	-	-		x		x
cat	PE 21/571	n.a.	DNA 22/88	n.d.	n.d.	DNA 22/1122	n.d.	n.d.	-	-		x		x
dog	PE 21/572	n.a.	DNA 22/89	n.d.	n.d.	DNA 22/1123	n.d.	n.d.	-	-		x		x
dog	PE 21/573	n.a.	DNA 22/90	n.d.	n.d.	DNA 22/1124	n.d.	n.d.	-	-		x		x
dog	PE 21/574	n.a.	DNA 22/91	n.d.	n.d.	DNA 22/1125	n.d.	n.d.	-	-		x		x
cat	PE 21/575	n.a.	DNA 22/92	n.d.	n.d.	DNA 22/1126	n.d.	n.d.	-	-		x		x
cat	PE 21/576	n.a.	DNA 22/93	n.d.	n.d.	DNA 22/1127	n.d.	n.d.	-	-		x		x
cat	PE 21/577	n.a.	DNA 22/94	n.d.	n.d.	DNA 22/1129	n.d.	n.d.	-	-		x		x
cat	PE 21/578	n.a.	DNA 22/95	n.d.	n.d.	DNA 22/1130	n.d.	n.d.	-	-		x		x
cat	PE 21/579	n.a.	DNA 22/97	n.d.	n.d.	DNA 22/1131	n.d.	n.d.	-	-		x		x
cat	PE 21/580	n.a.	DNA 22/98	n.d.	37.5	DNA 22/1132	n.d.	n.d.	+++	+		x		x
cat	PE 21/581	n.a.	DNA 22/99	n.d.	n.d.	DNA 22/1133	n.d.	n.d.	-	-		x		x
cat	PE 21/582	n.a.	DNA 22/100	n.d.	n.d.	DNA 22/1134	n.d.	n.d.	-	-		x		x
dog	PE 21/583	n.a.	DNA 22/101	n.d.	n.d.	DNA 22/1135	n.d.	n.d.	-	-		x		x
dog	PE 21/584	n.a.	DNA 22/102	n.d.	n.d.	DNA 22/1136	n.d.	n.d.	-	-		x		x
dog	PE 21/585	n.a.	DNA 22/103	n.d.	n.d.	DNA 22/1138	n.d.	n.d.	-	-		x		x
cat	PE 21/586	n.a.	DNA 22/104	n.d.	n.d.	DNA 22/1139	n.d.	n.d.	-	-		x		x
dog	PE 21/587	n.a.	DNA 22/106	n.d.	n.d.	DNA 22/1140	n.d.	n.d.	-	-		x		x
dog	PE 21/588	n.a.	DNA 22/107	n.d.	n.d.	DNA 22/1141	n.d.	n.d.	-	-		x		x
dog	PE 21/589	n.a.	DNA 22/108	n.d.	n.d.	DNA 22/1144	n.d.	n.d.	-	-		x		x
cat	PE 21/590	n.a.	DNA 22/109	n.d.	n.d.	DNA 22/1145	n.d.	n.d.	-	-		x		x
cat	PE 21/591	n.a.	DNA 22/110	n.d.	n.d.	DNA 22/1146	n.d.	n.d.	-	-		x		x
dog	PE 21/592	n.a.	DNA 22/111	37.7	36	DNA 22/1147	37	37	+	+		x		x
cat	PE 21/593	n.a.	DNA 22/112	n.d.	n.d.	DNA 22/1148	n.d.	n.d.	-	-		x		x
cat	PE 21/594	n.a.	DNA 22/113	n.d.	n.d.	DNA 22/1149	n.d.	n.d.	-	-		x		x
dog	PE21/615	n.a.	DNA 22/115	n.d.	n.d.	DNA 22/1150	n.d.	n.d.	-	-		x		x
cat	PE21/616	n.a.	DNA 22/116	n.d.	n.d.	DNA 22/1151	n.d.	n.d.	-	-		x		x
dog	PE21/617	n.a.	DNA 22/117	n.d.	n.d.	DNA 22/1153	n.d.	n.d.	-	-		x		x
dog	PE21/618	n.a.	DNA 22/118	n.d.	n.d.	DNA 22/1154	n.d.	n.d.	-	-		x		x
dog	PE21/619	n.a.	DNA 22/119	n.d.	38.4	DNA 22/1155	n.d.	n.d.	+	+		x		x
dog	PE21/620	n.a.	DNA 22/120	n.d.	n.d.	DNA 22/1156	n.d.	n.d.	-	-		x		x
cat	PE21/621	n.a.	DNA 22/121	n.d.	n.d.	DNA 22/1157	n.d.	n.d.	-	-		x		x
cat	PE21/622	n.a.	DNA 22/122	n.d.	n.d.	DNA 22/1158	n.d.	n.d.	-	-		x		x
cat	PE21/623	n.a.	DNA 22/124	n.d.	n.d.	DNA 22/1159	n.d.	n.d.	-	-		x		x
dog	PE21/624	n.a.	DNA 22/125	n.d.	n.d.	DNA 22/1160	n.d.	n.d.	-	-		x		x
cat	PE22/106	n.a.	DNA 22/204	n.d.	n.d.	DNA 22/1162	n.d.	n.d.	-	-		x		x
cat	PE22/107	n.a.	DNA 22/205	n.d.	n.d.	DNA 22/1163	n.d.	n.d.	-	-		x		x
dog	PE22/108	n.a.	DNA 22/206	n.d.	n.d.	DNA 22/1164	n.d.	n.d.	-	-		x		x
dog	PE22/109	n.a.	DNA 22/207	n.d.	n.d.	DNA 22/1165	n.d.	n.d.	-	-		x		x
dog	PE22/110	n.a.	DNA 22/208	n.d.	n.d.	DNA 22/1166	n.d.	n.d.	-	-		x		x
cat	PE22/111	n.a.	DNA 22/209	n.d.	n.d.	DNA 22/1142	n.d.	n.d.	-	-		x		x
cat	PE22/112	n.a.	DNA 22/210	n.d.	n.d.	DNA 22/1168	n.d.	n.d.	+	+		x		x
dog	PE22/113	n.a.	DNA 22/211	n.d.	n.d.	DNA 22/1169	n.d.	n.d.	-	-		x		x
dog	PE22/114	n.a.	DNA 22/213	n.d.	n.d.	DNA 22/1170	n.d.	n.d.	-	-		x		x
dog	PE22/115	n.a.	DNA 22/214	n.d.	n.d.	DNA 22/1171	n.d.	n.d.	-	-		x		x
dog	PE22/116	n.a.	DNA 22/215	n.d.	n.d.	DNA 22/1172	n.d.	n.d.	-	-		x		x
cat	PE22/117	n.a.	DNA 22/216	n.d.	n.d.	DNA 22/1173	n.d.	n.d.	-	-		x		x
cat	PE22/118	n.a.	DNA 22/217	n.d.	n.d.	DNA 22/1174	n.d.	n.d.	-	-		x		x
dog	PE22/119	n.a.	DNA 22/218	n.d.	n.d.	DNA 22/1175	n.d.	n.d.	-	-		x		x
cat	PE22/120	n.a.	DNA 22/219	n.d.	n.d.	DNA 22/1177	n.d.	n.d.	-	-		x		x
cat	PE22/121	n.a.	DNA 22/220	n.d.	n.d.	DNA 22/1178	n.d.	n.d.	-	-		x		x
dog	PE22/122	n.a.	DNA 22/222	n.d.	n.d.	DNA 22/1179	n.d.	n.d.	-	-		x		x
cat	PE22/123	n.a.	DNA 22/223	n.d.	31.4	DNA 22/1180	n.d.	n.d.	+++	+		x		x
dog	PE22/140	n.a.	DNA 22/224	n.d.	n.d.	DNA 22/1181	n.d.	n.d.	-	-		x		x
dog	PE22/141	n.a.	DNA 22/225	n.d.	n.d.	DNA 22/1182	n.d.	n.d.	-	-		x		x
cat	PE22/142	n.a.	DNA 22/226	n.d.	n.d.	DNA 22/1183	n.d.	n.d.	-	-		x		x
dog	PE22/143	n.a.	DNA 22/227	n.d.	n.d.	DNA 22/1184	n.d.	n.d.	-	-		x		x
dog	PE22/144	n.a.	DNA 22/228	n.d.	n.d.	DNA 22/1186	n.d.	n.d.	-	-		x		x
cat	PE22/145	n.a.	DNA 22/229	n.d.	n.d.	DNA 22/1187	n.d.	n.d.	-	-		x		x
dog	PE22/146	n.a.	DNA 22/231	n.d.	n.d.	DNA 22/1188	n.d.	n.d.	-	-		x		x
dog	PE22/147	n.a.	DNA 22/232	n.d.	n.d.	DNA 22/1189	n.d.	n.d.	-	-		x		x
cat	PE22/148	n.a.	DNA 22/233	n.d.	n.d.	DNA 22/1190	n.d.	n.d.	-	-		x		x
dog	PE22/149	n.a.	DNA 22/234	n.d.	n.d.	DNA 22/1192	n.d.	n.d.	-	-		x		x
dog	PE22/150	n.a.	DNA 22/235	n.d.	36.2	DNA 22/1193	n.d.	n.d.	-	-		x		x
cat	PE22/151	n.a.	DNA 22/236	n.d.	n.d.	DNA 22/1194	n.d.	n.d.	-	-		x		x
cat	PE22/152	n.a.	DNA 22/237	n.d.	n.d.	DNA 22/1195	n.d.	n.d.	-	-		x		x
dog	PE22/153	n.a.	DNA 22/238	n.d.	n.d.	DNA 22/1196	n.d.	n.d.	-	-		x		x
dog	PE22/154	n.a.	DNA 22/240	n.d.	n.d.	DNA 22/1197	n.d.	n.d.	-	-		x		x
dog	PE 22/164	n.a.	DNA 22/699	n.d.	n.d.	DNA 22/1198	n.d.	n.d.	-	-		x		x
dog	PE 22/165	n.a.	DNA 22/700	n.d.	n.d.	DNA 22/1199	n.d.	n.d.	-	-		x		x
cat	PE 22/166	n.a.	DNA 22/701	n.d.	n.d.	DNA 22/1201	n.d.	n.d.	-	-		x		x
cat	PE 22/167	n.a.	DNA 22/703	n.d.	n.d.	DNA 22/1202	n.d.	n.d.	-	-		x		x
cat	PE 22/168	n.a.	DNA 22/704	n.d.	n.d.	DNA 22/1203	n.d.	n.d.	-	-		x		x
cat	PE 22/169	n.a.	DNA 22/705	n.d.	n.d.	DNA 22/1204	n.d.	n.d.	-	-		x		x
dog	PE 22/170	n.a.	DNA 22/706	n.d.	n.d.	DNA 22/1205	n.d.	n.d.	-	-		x		x
cat	PE 22/171	n.a.	DNA 22/707	n.d.	n.d.	DNA 22/1206	n.d.	n.d.	-	-		x		x
dog	PE 22/172	n.a.	DNA 22/708	n.d.	n.d.	DNA 22/1207	n.d.	n.d.	-	-		x		x
cat	PE 22/173	n.a.	DNA 22/709	n.d.	n.d.	DNA 22/1208	n.d.	n.d.	++	+		x		x
cat	PE 22/174	n.a.	DNA 22/710	n.d.	n.d.	DNA 22/1210	n.d.	n.d.	++	+		x		x
dog	PE 22/175	n.a.	DNA 22/712	n.d.	n.d.	DNA 22/1211	n.d.	n.d.	-	-		x		x
dog	PE 22/176	n.a.	DNA 22/713	n.d.	n.d.	DNA 22/1212	n.d.	n.d.	-	-		x		x
cat	PE 22/177	n.a.	DNA 22/714	n.d.	n.d.	DNA 22/1213	n.d.	n.d.	-	-		x		x
dog	PE 22/178	n.a.	DNA 22/715	n.d.	n.d.	DNA 22/1214	n.d.	n.d.	-	-		x		x
cat	PE 22/179	n.a.	DNA 22/716	n.d.	n.d.	DNA 22/1216	n.d.	n.d.	-	-		x		x
cat	PE 22/180	n.a.	DNA 22/717	n.d.	n.d.	DNA 22/1217	n.d.	n.d.	-	-		x		x
cat	PE 22/181	n.a.	DNA 22/718	n.d.	n.d.	DNA 22/1218	n.d.	n.d.	-	-		x		x
cat	PE 22/182	n.a.	DNA 22/719	n.d.	n.d.	DNA 22/1219	n.d.	n.d.	-	-		x		x
cat	PE 22/183	n.a.	DNA 22/721	n.d.	n.d.	DNA 22/1220	n.d.	n.d.	-	-		x		x
dog	PE 22/184	n.a.	DNA 22/722	n.d.	n.d.	DNA 22/1221	n.d.	n.d.	-	-		x		x
dog	PE 22/185	n.a.	DNA 22/723	n.d.	n.d.	DNA 22/1222	n.d.	n.d.	-	-		x		x
dog	PE 22/186	n.a.	DNA 22/724	n.d.	38.9	DNA 22/1223	n.d.	n.d.	+	+		x		x
dog	PE 22/187	n.a.	DNA 22/725	n.d.	n.d.	DNA 22/1225	n.d.	n.d.	-	-		x		x
dog	PE 22/253	n.a.	DNA 22/1235	n.d.	n.d.	DNA 22/1269	n.d.	n.d.	-	-		x		x
dog	PE 22/254	n.a.	DNA 22/1236	n.d.	n.d.	DNA 22/1270	n.d.	n.d.	-	-		x		x
cat	PE 22/255	n.a.	DNA 22/1237	n.d.	n.d.	DNA 22/1271	n.d.	n.d.	-	-		x		x
cat	PE 22/256	n.a.	DNA 22/1238	n.d.	n.d.	DNA 22/1272	n.d.	n.d.	-	-		x		x
cat	PE 22/257	n.a.	DNA 22/1239	n.d.	n.d.	DNA 22/1273	n.d.	n.d.	-	-		x		x
dog	PE 22/258	n.a.	DNA 22/1240	n.d.	n.d.	DNA 22/1274	n.d.	n.d.	-	+		x		x
cat	PE 22/259	n.a.	DNA 22/1241	n.d.	n.d.	DNA 22/1275	n.d.	n.d.	-	-		x		x
cat	PE 22/260	n.a.	DNA 22/1242	n.d.	n.d.	DNA 22/1276	n.d.	n.d.	-	-		x		x
dog	PE 22/261	n.a.	DNA 22/1244	n.d.	n.d.	DNA 22/1278	n.d.	n.d.	-	-		x		x
dog	PE 22/262	n.a.	DNA 22/1245	n.d.	n.d.	DNA 22/1279	n.d.	n.d.	-	-		x		x
dog	PE 22/263	n.a.	DNA 22/1246	n.d.	n.d.	DNA 22/1280	n.d.	n.d.	-	-		x		x
dog	PE 22/264	n.a.	DNA 22/1247	n.d.	n.d.	DNA 22/1281	n.d.	n.d.	-	-		x		x
dog	PE 22/265	n.a.	DNA 22/1248	n.d.	n.d.	DNA 22/1282	n.d.	n.d.	-	-		x		x
dog	PE 22/266	n.a.	DNA 22/1249	n.d.	n.d.	DNA 22/1283	n.d.	n.d.	-	-		x		x
cat	PE 22/267	n.a.	DNA 22/1250	n.d.	n.d.	DNA 22/1284	n.d.	n.d.	-	-		x		x
cat	PE 22/268	n.a.	DNA 22/1251	n.d.	n.d.	DNA 22/1285	n.d.	n.d.	-	-		x		x
cat	PE 22/269	n.a.	DNA 22/1253	n.d.	n.d.	DNA 22/1287	n.d.	n.d.	-	-		x		x
cat	PE 22/270	n.a.	DNA 22/1254	n.d.	n.d.	DNA 22/1288	n.d.	n.d.	-	-		x		x
cat	PE 22/271	n.a.	DNA 22/1255	n.d.	n.d.	DNA 22/1289	n.d.	n.d.	-	-		x		x
cat	PE 22/272	n.a.	DNA 22/1256	n.d.	n.d.	DNA 22/1290	n.d.	n.d.	-	-		x		x
dog	PE 22/273	n.a.	DNA 22/1257	n.d.	n.d.	DNA 22/1291	n.d.	n.d.	-	-		x		x
dog	PE 22/274	n.a.	DNA 22/1258	n.d.	n.d.	DNA 22/1293	n.d.	n.d.	-	-		x		x
dog	PE 22/275	n.a.	DNA 22/1259	n.d.	n.d.	DNA 22/1294	n.d.	n.d.	-	-		x		x
cat	PE 22/276	n.a.	DNA 22/1260	n.d.	n.d.	DNA 22/1295	n.d.	n.d.	-	-		x		x
cat	PE 22/277	n.a.	DNA 22/1262	n.d.	n.d.	DNA 22/1296	n.d.	n.d.	-	-		x		x
dog	PE 22/278	n.a.	DNA 22/1263	n.d.	n.d.	DNA 22/1297	n.d.	n.d.	-	-		x		x
cat	PE 22/279	n.a.	DNA 22/1264	n.d.	n.d.	DNA 22/1298	n.d.	n.d.	-	-		x		x
dog	PE 22/280	n.a.	DNA 22/1265	n.d.	n.d.	DNA 22/1299	n.d.	n.d.	-	-		x		x
dog	PE 22/281	n.a.	DNA 22/1266	n.d.	n.d.	DNA 22/1300	n.d.	n.d.	-	-		x		x
dog	PE 22/282	n.a.	DNA 22/1267	n.d.	n.d.	DNA 22/1302	n.d.	n.d.	-	-		x		x
dog	PE 22/383	n.a.	DNA 23/242	n.d.	n.d.	DNA 23/284	n.d.	n.d.	-	-		x		x
cat	PE 22/384	n.a.	DNA 23/243	n.d.	n.d.	DNA 23/285	n.d.	n.d.	-	-		x		x
cat	PE 22/385	n.a.	DNA 22/2910	n.d.	n.d.	DNA 23/268	n.d.	n.d.	-	-		x		x
dog	PE 22/386	n.a.	DNA 23/244	n.d.	n.d.	DNA 23/286	n.d.	n.d.	-	-		x		x
dog	PE 22/387	n.a.	DNA 22/2912	n.d.	n.d.	DNA 23/269	n.d.	n.d.	-	-		x		x
cat	PE 22/388	n.a.	DNA 22/2913	n.d.	n.d.	DNA 23/271	n.d.	n.d.	-	-		x		x
dog	PE 22/389	n.a.	DNA 23/245	n.d.	n.d.	DNA 23/287	n.d.	n.d.	-	-		x		x
dog	PE 22/390	n.a.	DNA 23/246	n.d.	n.d.	DNA 23/288	n.d.	n.d.	-	-		x		x
dog	PE 22/391	n.a.	DNA 23/247	n.d.	n.d.	DNA 23/289	n.d.	n.d.	-	-		x		x
cat	PE 22/392	n.a.	DNA 22/2918	n.d.	n.d.	DNA 23/262	n.d.	n.d.	-	-		x		x
cat	PE 22/393	n.a.	DNA 23/248	n.d.	n.d.	DNA 23/290	n.d.	n.d.	-	-		x		x
dog	PE 22/394	n.a.	DNA 22/2920	n.d.	n.d.	DNA 23/263	n.d.	n.d.	-	-		x		x
cat	PE 22/395	n.a.	DNA 23/249	n.d.	n.d.	DNA 23/291	n.d.	n.d.	-	-		x		x
cat	PE 22/396	n.a.	DNA 22/2922	n.d.	n.d.	DNA 23/272	n.d.	n.d.	-	-		x		x
dog	PE 22/397	n.a.	DNA 23/251	n.d.	n.d.	DNA 23/293	n.d.	n.d.	-	-		x		x
dog	PE 22/587	n.a.	DNA 22/2970	n.d.	n.d.	DNA 23/273	n.d.	n.d.	-	+		x		x
dog	PE 22/588	n.a.	DNA 22/2971	n.d.	n.d.	DNA 23/274	n.d.	n.d.	-	-		x		x
dog	PE 22/589	n.a.	DNA 22/2972	n.d.	n.d.	DNA 23/264	n.d.	n.d.	-	-		x		x
cat	PE 22/590	n.a.	DNA 22/2973	n.d.	n.d.	DNA 23/275	n.d.	n.d.	-	-		x		x
cat	PE 22/591	n.a.	DNA 23/252	n.d.	n.d.	DNA 23/294	n.d.	n.d.	-	-		x		x
cat	PE 22/592	n.a.	DNA 23/253	n.d.	n.d.	DNA 23/295	n.d.	n.d.	-	-		x		x
cat	PE 22/593	n.a.	DNA 22/2976	n.d.	n.d.	DNA 23/265	n.d.	n.d.	-	-		x		x
cat	PE 22/594	n.a.	DNA 22/2977	n.d.	30.9	DNA 23/276	n.d.	31.1	+++	+		x		x
dog	PE 22/595	n.a.	DNA 23/254	n.d.	n.d.	DNA 23/296	n.d.	n.d.	-	-		x		x
cat	PE 22/596	n.a.	DNA 22/2980	n.d.	n.d.	DNA 23/266	n.d.	n.d.	-	-		x		x
cat	PE 22/597	n.a.	DNA 23/255	n.d.	n.d.	DNA 23/297	n.d.	n.d.	-	-		x		x
dog	PE 22/598	n.a.	DNA 23/256	n.d.	n.d.	DNA 23/298	n.d.	n.d.	-	-		x		x
cat	PE 22/599	n.a.	DNA 22/2983	n.d.	n.d.	DNA 23/277	n.d.	n.d.	-	-		x		x
cat	PE 22/600	n.a.	DNA 22/2984	n.d.	n.d.	DNA 23/267	n.d.	n.d.	-	-		x		x
cat	PE 22/601	n.a.	DNA 22/2985	n.d.	n.d.	DNA 23/278	n.d.	n.d.	-	-		x		x
cat	PE 22/602	n.a.	DNA 22/2986	n.d.	n.d.	DNA 23/280	n.d.	n.d.	-	-		x		x
dog	PE 22/603	n.a.	DNA 22/2988	n.d.	n.d.	DNA 23/281	n.d.	n.d.	-	-		x		x
dog	PE 22/604	n.a.	DNA 23/257	n.d.	n.d.	DNA 23/299	n.d.	n.d.	-	-		x		x
dog	PE 22/605	n.a.	DNA 23/258	n.d.	n.d.	DNA 23/300	n.d.	n.d.	-	-		x		x
dog	PE 22/606	n.a.	DNA 22/2991	n.d.	n.d.	DNA 23/282	n.d.	n.d.	-	+		x		x
dog	PE 22/607	n.a.	DNA 23/260	n.d.	n.d.	DNA 23/302	n.d.	n.d.	-	-		x		x
dog	PE23/301	TXC3	DNA 23/667	27	n.d.	DNA 23/683	26.5	n.d.	+++	+		x
dog	PE23/305	TXC1	DNA 23/668	n.d.	n.d.	DNA 23/684	n.d.	n.d.	+	+		x
dog	PE23/308	TXC3	DNA 23/669	32.6	n.d.	DNA 23/685	32.5	n.d.	++	+		x
dog	PE23/310	TXC1	DNA 23/670	n.d.	n.d.	DNA 23/686	n.d.	n.d.	+	+		x
cat	PE23/311	TXC2	DNA 23/671	n.d.	40.1	DNA 23/687	n.d.	36.3	++	+		x
cat	PE23/312	TXC3	DNA 23/672	n.d.	32.9	DNA 23/688	n.d.	29.1	+++	+		x
dog	PE23/313	TXC3	DNA 23/673	32.6	n.d.	DNA 23/689	33.1	n.d.	++	+		x
dog	PE23/314	TXC1	DNA 23/674	n.d.	n.d.	DNA 23/690	n.d.	n.d.	-	-		x
dog	PE23/315	TXC3	DNA 23/676	n.d.	32.8	DNA 23/692	n.d.	33.4	++	+		x
dog	PE23/319	TXC3	DNA 23/677	n.d.	n.d.	DNA 23/693	n.d.	n.d.	+	+		x
dog	PE23/320	TXC3	DNA 23/678	34.8	n.d.	DNA 23/694	34.1	n.d.	+	+		x
dog	PE23/321	TXC1	DNA 23/679	n.d.	38.2	DNA 23/695	n.d.	38.7	+	+		x
dog	PE23/322	TXC2	DNA 23/680	n.d.	n.d.	DNA 23/696	n.d.	n.d.	-	+		x
cat	PE23/324	TXC2	DNA 23/681	n.d.	n.d.	DNA 23/697	n.d.	n.d.	+	+		x
cat	PE23/356	TXC3	DNA 23/726	n.d.	28.5	DNA 23/751	n.d.	28.9	+++	+		x
cat	PE23/357	TXC2	DNA 23/727	n.d.	n.d.	DNA 23/752	n.d.	n.d.	+	+		x
cat	PE23/358	TXC3	DNA 23/728	n.d.	n.d.	DNA 23/753	n.d.	n.d.	+	+		x
cat	PE23/359	TXC3	DNA 23/729	n.d.	35.4	DNA 23/754	n.d.	35.3	+++	+		x
cat	PE23/360	TXC2	DNA 23/730	n.d.	n.d.	DNA 23/755	n.d.	n.d.	++	+		x
cat	PE23/361	TXC2	DNA 23/731	n.d.	n.d.	DNA 23/756	n.d.	38.5	++	+		x
cat	PE23/362	TXC1	DNA 23/732	n.d.	30.7	DNA 23/757	n.d.	34.9	++	+		x
cat	PE23/363	TXC1	DNA 23/733	n.d.	35.2	DNA 23/758	n.d.	36.3	++	+		x
cat	PE23/364	TXC1	DNA 23/735	n.d.	n.d.	DNA 23/759	n.d.	n.d.	+	+		x
cat	PE23/365	TXC3	DNA 23/736	n.d.	37.8	DNA 23/760	n.d.	37.2	+++	+		x
cat	PE23/366	TXC3	DNA 23/737	n.d.	n.d.	DNA 23/761	n.d.	n.d.	++	+		x
cat	PE23/367	TXC3	DNA 23/738	n.d.	29.5	DNA 23/762	n.d.	29.6	++	+		x
cat	PE23/369	TXC3	DNA 23/739	n.d.	31.1	DNA 23/764	n.d.	31.8	++	+		x
cat	PE23/370	TXC3	DNA 23/740	n.d.	n.d.	DNA 23/765	n.d.	n.d.	++	+		x
cat	PE23/371	TXC2	DNA 23/741	n.d.	35.2	DNA 23/766	n.d.	34	++	+		x
cat	PE23/372	TXC1	DNA 23/742	n.d.	37.4	DNA 23/767	n.d.	35.8	++	+		x
cat	PE23/373	TXC3	DNA 23/744	n.d.	29	DNA 23/768	n.d.	30.3	+++	+		x
cat	PE23/374	TXC3	DNA 23/745	n.d.	27.1	DNA 23/769	n.d.	28.5	+++	+		x
cat	PE23/375	TXC1	DNA 23/746	n.d.	35.4	DNA 23/770	n.d.	34.9	++	+		x
cat	PE23/376	TXC3	DNA 23/747	n.d.	29.5	DNA 23/771	n.d.	31.3	++	+		x
cat	PE23/377	TXC1	DNA 23/748	n.d.	33.1	DNA 23/772	n.d.	33.3	+	+		x
cat	PE23/378	TXC1	DNA 23/749	n.d.	32.4	DNA 23/773	n.d.	33.9	+	+		x
FLI, Friedrich-Loeffler-Institut; KF96, DNA extraction with King Fisher® Flex System in 96-well-plates; KF96+TcaN-qPCR, DNA extraction with King Fisher® Flex System in 96-well-plates with Toxocara canis specific results in the multiplex TaqMan® real-time PCR; KF96+TcaT-qPCR, DNA extraction with King Fisher® Flex System in 96-well-plates in combination with Toxocara cati
specific results in the multiplex TaqMan® real-time PCR; KF24, DNA extraction with King Fisher® Flex System in 24-deep-well-plates; KF24+TcaN-qPCR, DNA extraction with King Fisher® Flex System in 24-deep-well-plates with T. canis specific results in the multiplex TaqMan® real-time PCR; KF24+TcaT-qPCR, DNA extraction with King Fisher® Flex System in 24-deep-well-plates
with T. cati specific results in the multiplex TaqMan® real-time PCR; SF, sedimentation-flotation technique; SF-SSV, sedimentation-flotation technique with subsequent sequential sieving protocol; TXC1, < 10 eggs; TXC2, 10 - 40 eggs; TXC3, > 40 eggs; n.a., not applicable; n.d., not detected; +, < 10 eggs; ++, 10 - 100 eggs; +++, > 100 eggs; -, 0 eggs; x, the sample was used for this part of the st…
